# Supplementary material for: Longitudinal 16S rRNA data derived from limb regenerative tissue samples of axolotl Ambystoma mexicanum
Source: Sci Data. 2019 May 23;6:70. doi: 10.1038/s41597-019-0077-7 (PMC6533342; doi:10.1038/s41597-019-0077-7)
Supplement: Supplementary file 1 — Download metadata file [file 41597_2019_77_MOESM1_ESM.zip]

Archive with 3 entries (3 files):
- s_Yildirim753A_study.txt
- a_Yildirim753A_assay.txt
- i_Investigation.txt
