# Supplementary material for: Longitudinal 16S rRNA data derived from limb regenerative tissue samples of axolotl Ambystoma mexicanum
Source: Sci Data. 2019 May 23;6:70. doi: 10.1038/s41597-019-0077-7 (PMC6533342; doi:10.1038/s41597-019-0077-7)
Supplement: Supplementary file 1 — Download metadata file [file 41597_2019_77_MOESM1_ESM.zip › s_Yildirim753A_study.txt]

Source Name	Characteristics[organism]	Term Source REF	Term Accession Number	Characteristics[organism part]	Term Source REF	Term Accession Number	Characteristics[environment type]	Term Source REF	Term Accession Number	Protocol REF	Sample Name	Factor Value[biological replicate]	Factor Value[days post amputation]
axolotl colony purchased from Kentucky USA and maintained and bred in animal care facility of the IMU	Ambystoma mexicanum	NCBITaxon	NCBITaxon:8296	limb	UBERON	UBERON:0002101	laboratory environment	ENVO	ENVO:01001405	Animal husbandry and experimental design	Day0R1	1	0
axolotl colony purchased from Kentucky USA and maintained and bred in animal care facility of the IMU	Ambystoma mexicanum	NCBITaxon	NCBITaxon:8296	limb	UBERON	UBERON:0002101	laboratory environment	ENVO	ENVO:01001405	Animal husbandry and experimental design	Day0R2	2	0
axolotl colony purchased from Kentucky USA and maintained and bred in animal care facility of the IMU	Ambystoma mexicanum	NCBITaxon	NCBITaxon:8296	limb	UBERON	UBERON:0002101	laboratory environment	ENVO	ENVO:01001405	Animal husbandry and experimental design	Day0R3	3	0
axolotl colony purchased from Kentucky USA and maintained and bred in animal care facility of the IMU	Ambystoma mexicanum	NCBITaxon	NCBITaxon:8296	limb	UBERON	UBERON:0002101	laboratory environment	ENVO	ENVO:01001405	Animal husbandry and experimental design	Day1R1	1	1
axolotl colony purchased from Kentucky USA and maintained and bred in animal care facility of the IMU	Ambystoma mexicanum	NCBITaxon	NCBITaxon:8296	limb	UBERON	UBERON:0002101	laboratory environment	ENVO	ENVO:01001405	Animal husbandry and experimental design	Day1R2	2	1
axolotl colony purchased from Kentucky USA and maintained and bred in animal care facility of the IMU	Ambystoma mexicanum	NCBITaxon	NCBITaxon:8296	limb	UBERON	UBERON:0002101	laboratory environment	ENVO	ENVO:01001405	Animal husbandry and experimental design	Day1R3	3	1
axolotl colony purchased from Kentucky USA and maintained and bred in animal care facility of the IMU	Ambystoma mexicanum	NCBITaxon	NCBITaxon:8296	limb	UBERON	UBERON:0002101	laboratory environment	ENVO	ENVO:01001405	Animal husbandry and experimental design	Day4R1	1	4
axolotl colony purchased from Kentucky USA and maintained and bred in animal care facility of the IMU	Ambystoma mexicanum	NCBITaxon	NCBITaxon:8296	limb	UBERON	UBERON:0002101	laboratory environment	ENVO	ENVO:01001405	Animal husbandry and experimental design	Day4R2	2	4
axolotl colony purchased from Kentucky USA and maintained and bred in animal care facility of the IMU	Ambystoma mexicanum	NCBITaxon	NCBITaxon:8296	limb	UBERON	UBERON:0002101	laboratory environment	ENVO	ENVO:01001405	Animal husbandry and experimental design	Day4R3	3	4
axolotl colony purchased from Kentucky USA and maintained and bred in animal care facility of the IMU	Ambystoma mexicanum	NCBITaxon	NCBITaxon:8296	limb	UBERON	UBERON:0002101	laboratory environment	ENVO	ENVO:01001405	Animal husbandry and experimental design	Day7R1	1	7
axolotl colony purchased from Kentucky USA and maintained and bred in animal care facility of the IMU	Ambystoma mexicanum	NCBITaxon	NCBITaxon:8296	limb	UBERON	UBERON:0002101	laboratory environment	ENVO	ENVO:01001405	Animal husbandry and experimental design	Day7R2	2	7
axolotl colony purchased from Kentucky USA and maintained and bred in animal care facility of the IMU	Ambystoma mexicanum	NCBITaxon	NCBITaxon:8296	limb	UBERON	UBERON:0002101	laboratory environment	ENVO	ENVO:01001405	Animal husbandry and experimental design	Day7R3	3	7
axolotl colony purchased from Kentucky USA and maintained and bred in animal care facility of the IMU	Ambystoma mexicanum	NCBITaxon	NCBITaxon:8296	limb	UBERON	UBERON:0002101	laboratory environment	ENVO	ENVO:01001405	Animal husbandry and experimental design	Day30R1	1	30
axolotl colony purchased from Kentucky USA and maintained and bred in animal care facility of the IMU	Ambystoma mexicanum	NCBITaxon	NCBITaxon:8296	limb	UBERON	UBERON:0002101	laboratory environment	ENVO	ENVO:01001405	Animal husbandry and experimental design	Day30R2	2	30
axolotl colony purchased from Kentucky USA and maintained and bred in animal care facility of the IMU	Ambystoma mexicanum	NCBITaxon	NCBITaxon:8296	limb	UBERON	UBERON:0002101	laboratory environment	ENVO	ENVO:01001405	Animal husbandry and experimental design	Day30R3	3	30
axolotl colony purchased from Kentucky USA and maintained and bred in animal care facility of the IMU	Ambystoma mexicanum	NCBITaxon	NCBITaxon:8296	limb	UBERON	UBERON:0002101	laboratory environment	ENVO	ENVO:01001405	Animal husbandry and experimental design	Day60R1	1	60
axolotl colony purchased from Kentucky USA and maintained and bred in animal care facility of the IMU	Ambystoma mexicanum	NCBITaxon	NCBITaxon:8296	limb	UBERON	UBERON:0002101	laboratory environment	ENVO	ENVO:01001405	Animal husbandry and experimental design	Day60R2	2	60
axolotl colony purchased from Kentucky USA and maintained and bred in animal care facility of the IMU	Ambystoma mexicanum	NCBITaxon	NCBITaxon:8296	limb	UBERON	UBERON:0002101	laboratory environment	ENVO	ENVO:01001405	Animal husbandry and experimental design	Day60R3	3	60
aquarium							laboratory environment	ENVO	ENVO:01001405	Animal husbandry and experimental design	AquaR1	1
aquarium							laboratory environment	ENVO	ENVO:01001405	Animal husbandry and experimental design	AquaR2	2
aquarium							laboratory environment	ENVO	ENVO:01001405	Animal husbandry and experimental design	AquaR3	3
