# Supplementary material for: Longitudinal 16S rRNA data derived from limb regenerative tissue samples of axolotl Ambystoma mexicanum
Source: Sci Data. 2019 May 23;6:70. doi: 10.1038/s41597-019-0077-7 (PMC6533342; doi:10.1038/s41597-019-0077-7)
Supplement: Supplementary file 1 — Download metadata file [file 41597_2019_77_MOESM1_ESM.zip › a_Yildirim753A_assay.txt]

Sample Name	Protocol REF	Parameter Value[instrument]	Parameter Value[manufacturer]	Assay Name	Raw Data File	Comment[Data Repository]	Comment[Data Record Accession]	Comment[Data Record URI]	Protocol REF	Derived Data File	Comment[Data Repository]	Comment[Data Record Accession]	Comment[Data Record URI]
Day0R1	DNA extraction, PCR and 16S rRNA amplicon sequencing	Illumina	Miseq	Day0R1	SRX4474180	NCBI Sequence Read Archive	SRP155412	http://identifiers.org/ncbi/insdc.sra:SRP155412	Data analysis	ASV abundance table	figshare	doi:10.6084/m9.figshare.c.4443044	https://doi.org/10.6084/m9.figshare.c.4443044
Day0R2	DNA extraction, PCR and 16S rRNA amplicon sequencing	Illumina	Miseq	Day0R2	SRX4474179	NCBI Sequence Read Archive	SRP155412	http://identifiers.org/ncbi/insdc.sra:SRP155412	Data analysis	ASV abundance table	figshare	doi:10.6084/m9.figshare.c.4443044	https://doi.org/10.6084/m9.figshare.c.4443044
Day0R3	DNA extraction, PCR and 16S rRNA amplicon sequencing	Illumina	Miseq	Day0R3	SRX4474178	NCBI Sequence Read Archive	SRP155412	http://identifiers.org/ncbi/insdc.sra:SRP155412	Data analysis	ASV abundance table	figshare	doi:10.6084/m9.figshare.c.4443044	https://doi.org/10.6084/m9.figshare.c.4443044
Day1R1	DNA extraction, PCR and 16S rRNA amplicon sequencing	Illumina	Miseq	Day1R1	SRX4474177	NCBI Sequence Read Archive	SRP155412	http://identifiers.org/ncbi/insdc.sra:SRP155412	Data analysis	ASV abundance table	figshare	doi:10.6084/m9.figshare.c.4443044	https://doi.org/10.6084/m9.figshare.c.4443044
Day1R2	DNA extraction, PCR and 16S rRNA amplicon sequencing	Illumina	Miseq	Day1R2	SRX4474184	NCBI Sequence Read Archive	SRP155412	http://identifiers.org/ncbi/insdc.sra:SRP155412	Data analysis	ASV abundance table	figshare	doi:10.6084/m9.figshare.c.4443044	https://doi.org/10.6084/m9.figshare.c.4443044
Day1R3	DNA extraction, PCR and 16S rRNA amplicon sequencing	Illumina	Miseq	Day1R3	SRX4474183	NCBI Sequence Read Archive	SRP155412	http://identifiers.org/ncbi/insdc.sra:SRP155412	Data analysis	ASV abundance table	figshare	doi:10.6084/m9.figshare.c.4443044	https://doi.org/10.6084/m9.figshare.c.4443044
Day4R1	DNA extraction, PCR and 16S rRNA amplicon sequencing	Illumina	Miseq	Day4R1	SRX4474182	NCBI Sequence Read Archive	SRP155412	http://identifiers.org/ncbi/insdc.sra:SRP155412	Data analysis	ASV abundance table	figshare	doi:10.6084/m9.figshare.c.4443044	https://doi.org/10.6084/m9.figshare.c.4443044
Day4R2	DNA extraction, PCR and 16S rRNA amplicon sequencing	Illumina	Miseq	Day4R2	SRX4474181	NCBI Sequence Read Archive	SRP155412	http://identifiers.org/ncbi/insdc.sra:SRP155412	Data analysis	ASV abundance table	figshare	doi:10.6084/m9.figshare.c.4443044	https://doi.org/10.6084/m9.figshare.c.4443044
Day4R3	DNA extraction, PCR and 16S rRNA amplicon sequencing	Illumina	Miseq	Day4R3	SRX4474186	NCBI Sequence Read Archive	SRP155412	http://identifiers.org/ncbi/insdc.sra:SRP155412	Data analysis	ASV abundance table	figshare	doi:10.6084/m9.figshare.c.4443044	https://doi.org/10.6084/m9.figshare.c.4443044
Day7R1	DNA extraction, PCR and 16S rRNA amplicon sequencing	Illumina	Miseq	Day7R1	SRX4474185	NCBI Sequence Read Archive	SRP155412	http://identifiers.org/ncbi/insdc.sra:SRP155412	Data analysis	ASV abundance table	figshare	doi:10.6084/m9.figshare.c.4443044	https://doi.org/10.6084/m9.figshare.c.4443044
Day7R2	DNA extraction, PCR and 16S rRNA amplicon sequencing	Illumina	Miseq	Day7R2	SRX4474173	NCBI Sequence Read Archive	SRP155412	http://identifiers.org/ncbi/insdc.sra:SRP155412	Data analysis	ASV abundance table	figshare	doi:10.6084/m9.figshare.c.4443044	https://doi.org/10.6084/m9.figshare.c.4443044
Day7R3	DNA extraction, PCR and 16S rRNA amplicon sequencing	Illumina	Miseq	Day7R3	SRX4474172	NCBI Sequence Read Archive	SRP155412	http://identifiers.org/ncbi/insdc.sra:SRP155412	Data analysis	ASV abundance table	figshare	doi:10.6084/m9.figshare.c.4443044	https://doi.org/10.6084/m9.figshare.c.4443044
Day30R1	DNA extraction, PCR and 16S rRNA amplicon sequencing	Illumina	Miseq	Day30R1	SRX4474171	NCBI Sequence Read Archive	SRP155412	http://identifiers.org/ncbi/insdc.sra:SRP155412	Data analysis	ASV abundance table	figshare	doi:10.6084/m9.figshare.c.4443044	https://doi.org/10.6084/m9.figshare.c.4443044
Day30R2	DNA extraction, PCR and 16S rRNA amplicon sequencing	Illumina	Miseq	Day30R2	SRX4474170	NCBI Sequence Read Archive	SRP155412	http://identifiers.org/ncbi/insdc.sra:SRP155412	Data analysis	ASV abundance table	figshare	doi:10.6084/m9.figshare.c.4443044	https://doi.org/10.6084/m9.figshare.c.4443044
Day30R3	DNA extraction, PCR and 16S rRNA amplicon sequencing	Illumina	Miseq	Day30R3	SRX4474169	NCBI Sequence Read Archive	SRP155412	http://identifiers.org/ncbi/insdc.sra:SRP155412	Data analysis	ASV abundance table	figshare	doi:10.6084/m9.figshare.c.4443044	https://doi.org/10.6084/m9.figshare.c.4443044
Day60R1	DNA extraction, PCR and 16S rRNA amplicon sequencing	Illumina	Miseq	Day60R1	SRX4474168	NCBI Sequence Read Archive	SRP155412	http://identifiers.org/ncbi/insdc.sra:SRP155412	Data analysis	ASV abundance table	figshare	doi:10.6084/m9.figshare.c.4443044	https://doi.org/10.6084/m9.figshare.c.4443044
Day60R2	DNA extraction, PCR and 16S rRNA amplicon sequencing	Illumina	Miseq	Day60R2	SRX4474167	NCBI Sequence Read Archive	SRP155412	http://identifiers.org/ncbi/insdc.sra:SRP155412	Data analysis	ASV abundance table	figshare	doi:10.6084/m9.figshare.c.4443044	https://doi.org/10.6084/m9.figshare.c.4443044
Day60R3	DNA extraction, PCR and 16S rRNA amplicon sequencing	Illumina	Miseq	Day60R3	SRX4474166	NCBI Sequence Read Archive	SRP155412	http://identifiers.org/ncbi/insdc.sra:SRP155412	Data analysis	ASV abundance table	figshare	doi:10.6084/m9.figshare.c.4443044	https://doi.org/10.6084/m9.figshare.c.4443044
AquaR1	DNA extraction, PCR and 16S rRNA amplicon sequencing	Illumina	Miseq	AquaR1	SRX4474176	NCBI Sequence Read Archive	SRP155412	http://identifiers.org/ncbi/insdc.sra:SRP155412	Data analysis	ASV abundance table	figshare	doi:10.6084/m9.figshare.c.4443044	https://doi.org/10.6084/m9.figshare.c.4443044
AquaR2	DNA extraction, PCR and 16S rRNA amplicon sequencing	Illumina	Miseq	AquaR2	SRX4474175	NCBI Sequence Read Archive	SRP155412	http://identifiers.org/ncbi/insdc.sra:SRP155412	Data analysis	ASV abundance table	figshare	doi:10.6084/m9.figshare.c.4443044	https://doi.org/10.6084/m9.figshare.c.4443044
AquaR3	DNA extraction, PCR and 16S rRNA amplicon sequencing	Illumina	Miseq	AquaR3	SRX4474174	NCBI Sequence Read Archive	SRP155412	http://identifiers.org/ncbi/insdc.sra:SRP155412	Data analysis	ASV abundance table	figshare	doi:10.6084/m9.figshare.c.4443044	https://doi.org/10.6084/m9.figshare.c.4443044
