# Supplementary material for: Longitudinal 16S rRNA data derived from limb regenerative tissue samples of axolotl Ambystoma mexicanum
Source: Sci Data. 2019 May 23;6:70. doi: 10.1038/s41597-019-0077-7 (PMC6533342; doi:10.1038/s41597-019-0077-7)
Supplement: Supplementary file 1 — Download metadata file [file 41597_2019_77_MOESM1_ESM.zip › i_Investigation.txt]

# Investigation File generated for Scientific Data with Investigation File Authoring Tool version 0.1.0 on 30/04/2019 - This metadata file is CC0
ONTOLOGY SOURCE REFERENCE
Term Source Name	NCBITaxon	UBERON	ENVO	OBI	EFO	IDO	MIRNAO	ERO
Term Source File	http://data.bioontology.org/ontologies/NCBITAXON	http://data.bioontology.org/ontologies/UBERON	http://data.bioontology.org/ontologies/ENVO	http://data.bioontology.org/ontologies/OBI	http://data.bioontology.org/ontologies/EFO	http://data.bioontology.org/ontologies/IDO	http://data.bioontology.org/ontologies/MIRNAO	http://data.bioontology.org/ontologies/ERO
Term Source Version	2016AB	releases/2014-06-15		2014-08-18	2.106	2017-11-03	1.7	2013-08-02
Term Source Description	National Center for Biotechnology Information (NCBI) Organismal Classification	Uber Anatomy Ontology	Environment Ontology	Ontology for Biomedical Investigations	Experimental Factor Ontology	Infectious Disease Ontology	MicroRNA Ontology	Eagle-I Research Resource Ontology
INVESTIGATION
Investigation Identifier
Investigation Title
Investigation Description
Investigation Submission Date
Investigation Public Release Date
INVESTIGATION PUBLICATIONS
Investigation PubMed ID
Investigation Publication DOI
Investigation Publication Author List
Investigation Publication Title
Investigation Publication Status
Investigation Publication Status Term Accession Number
Investigation Publication Status Term Source REF
INVESTIGATION CONTACTS
Investigation Person Last Name
Investigation Person Mid Initials
Investigation Person First Name
Investigation Person Address
Investigation Person Phone
Investigation Person Fax
Investigation Person Email
Investigation Person Affiliation
Investigation Person Roles
Investigation Person Roles Term Accession Number
Investigation Person Roles Term Source REF
STUDY
Study Identifier	10.1038/s41597-019-0077-7
Study Title	Longitudinal 16S rRNA data derived from limb regenerative tissue samples of axolotl Ambystoma mexicanum
Study Submission Date	03/01/2019
Study Public Release Date	23/05/2019
Study Description	https://www.nature.com/articles/s41597-019-0077-7
Study File Name	s_Yildirim753A_study.txt
Comment[Subject Keywords]	""
Comment[Manuscript Licence]	CC BY-4.0
Comment[Experimental Metadata Licence]	CC0
Comment[Supplementary Information File Name]
Comment[Supplementary Information File Type]
Comment[Supplementary Information File URL]
Comment[Data Repository]	NCBI Sequence Read Archive;figshare
Comment[Data Record Accession]	SRP155412;doi:10.6084/m9.figshare.c.4443044
Comment[Data Record URI]	http://identifiers.org/ncbi/insdc.sra:SRP155412;https://doi.org/10.6084/m9.figshare.c.4443044
STUDY DESIGN DESCRIPTORS
Study Design Type	time series design	organism development design
Study Design Type Term Accession Number	OBI:0500020	OBI:0001328
Study Design Type Term Source REF	OBI	OBI
STUDY PUBLICATIONS
Study PubMed ID
Study Publication DOI
Study Publication Author List
Study Publication Title
Study Publication Status
Study Publication Status Term Accession Number
Study Publication Status Term Source REF
STUDY FACTORS
Study Factor Name	biological replicate	days post amputation
Study Factor Type	biological replicate	temporal_interval
Study Factor Type Term Accession Number	http://www.ebi.ac.uk/efo/EFO_0002091	http://www.ifomis.org/bfo/1.1/span#TemporalInterval
Study Factor Type Term Source REF	EFO	IDO
STUDY ASSAYS
Study Assay Measurement Type	rRNA 16S
Study Assay Measurement Type Term Accession Number	SO:0001000
Study Assay Measurement Type Term Source REF	MIRNAO
Study Assay Technology Type	DNA sequencing
Study Assay Technology Type Term Accession Number	OBI:0000626
Study Assay Technology Type Term Source REF	ERO
Study Assay Technology Platform	instrument;manufacturer
Study Assay File Name	a_Yildirim753A_assay.txt
STUDY PROTOCOLS
Study Protocol Name	Animal husbandry and experimental design	DNA extraction, PCR and 16S rRNA amplicon sequencing	Data analysis
Study Protocol Type	sample collection protocol	DNA sequencing	data transformation
Study Protocol Type Term Accession Number	http://www.ebi.ac.uk/efo/EFO_0005518	OBI:0000626	OBI:0200000
Study Protocol Type Term Source REF	EFO	ERO	ERO
Study Protocol Description			
Study Protocol URI	""	""	""
Study Protocol Version			
Study Protocol Parameters Name	""	instrument;manufacturer	""
Study Protocol Parameters Name Term Accession Number	""	""	""
Study Protocol Parameters Name Term Source REF	""	""	""
Study Protocol Components Name	""	""	""
Study Protocol Components Type	""	""	""
Study Protocol Components Type Term Accession Number	""	""	""
Study Protocol Components Type Term Source REF	""	""	""
STUDY CONTACTS
Study Person Last Name	Demircan	İlhan	Ovezmyradov	Öztürk	Yıldırım
Study Person First Name	Turan	Ayşe Elif	Guvanch	Gürkan	Süleyman
Study Person Mid Initials
Study Person Email	tdemircan@medipol.edu.tr	""	""	""	suleymanyildirim@medipol.edu.tr
Study Person Phone
Study Person Fax
Study Person Address
Study Person Affiliation	Department of Medical Biology, International School of Medicine, İstanbul Medipol University, İstanbul, Turkey	Regenerative and Restorative Medicine Research Center, REMER, İstanbul Medipol University, İstanbul, Turkey	Department of Biostatistics and Medical Informatics, International School of Medicine, Istanbul Medipol University, Istanbul, Turkey	Department of Physiology, International School of Medicine, İstanbul Medipol University, İstanbul, Turkey	Department of Microbiology, International School of Medicine, İstanbul Medipol University, Istanbul, Turkey
Study Person Roles
Study Person Roles Term Accession Number
Study Person Roles Term Source REF
Comment[Study Person ORCID]	""	""	""	""	0000-0002-2752-1223
Comment[Funder]
Comment[FundRef ID]
Comment[Funder Term Source REF]
Comment[Grant Identifier]
